# Supplementary material for: The role of optical coherence tomography in the evaluation of para-chiasmal lesions: a systematic review and meta-analysis
Source: Front Ophthalmol (Lausanne). 2026 Jan 26;5:1691582. doi: 10.3389/fopht.2025.1691582 (PMC12883424; doi:10.3389/fopht.2025.1691582)
Supplement: Supplementary file 1 [file DataSheet1.zip]

Archive with 225 entries (224 files):
- Supplementary images/
- Supplementary images/Supplementary Figure 108 - MD - good outcome vs poor outcome - mean pRNFL - Funnel plot.tiff
- __MACOSX/Supplementary images/._Supplementary Figure 108 - MD - good outcome vs poor outcome - mean pRNFL - Funnel plot.tiff
- Supplementary images/Supplementary Figure 105 - MD - healthy vs patients - superior mGCIPL (6 sector) - Funnel plot.tiff
- __MACOSX/Supplementary images/._Supplementary Figure 105 - MD - healthy vs patients - superior mGCIPL (6 sector) - Funnel plot.tiff
- Supplementary images/Supplementary Figure 30 - MD - healthy vs patients - superior pRNFL - Forest plot.tiff
- __MACOSX/Supplementary images/._Supplementary Figure 30 - MD - healthy vs patients - superior pRNFL - Forest plot.tiff
- Supplementary images/Supplementary Figure 17 - SMD - healthy vs patients - mean mGCC - Forest plot.tiff
- __MACOSX/Supplementary images/._Supplementary Figure 17 - SMD - healthy vs patients - mean mGCC - Forest plot.tiff
- Supplementary images/Supplementary Figure 103 - MD - healthy vs patients - inferior mGCC - Funnel plot.tiff
- __MACOSX/Supplementary images/._Supplementary Figure 103 - MD - healthy vs patients - inferior mGCC - Funnel plot.tiff
- Supplementary images/Supplementary Figure 93 - MD - healthy vs patients - temporal pRNFL (6 sector) - Funnel plot.tiff
- __MACOSX/Supplementary images/._Supplementary Figure 93 - MD - healthy vs patients - temporal pRNFL (6 sector) - Funnel plot.tiff
- Supplementary images/Supplementary Figure 46 - MD - healthy vs patients - superior mGCC - Forest plot.tiff
- __MACOSX/Supplementary images/._Supplementary Figure 46 - MD - healthy vs patients - superior mGCC - Forest plot.tiff
- Supplementary images/Supplementary Figure 87 - MD - healthy vs patients - inferior pRNFL - Funnel plot.tiff
- __MACOSX/Supplementary images/._Supplementary Figure 87 - MD - healthy vs patients - inferior pRNFL - Funnel plot.tiff
- Supplementary images/Supplementary Figure 53 - MD - good outcome vs poor outcome - superior pRNFL - Forest plot.tiff
- __MACOSX/Supplementary images/._Supplementary Figure 53 - MD - good outcome vs poor outcome - superior pRNFL - Forest plot.tiff
- Supplementary images/Supplementary Figure 20 - SMD - healthy vs patients - mean mGCIPL - Forest plot.tiff
- __MACOSX/Supplementary images/._Supplementary Figure 20 - SMD - healthy vs patients - mean mGCIPL - Forest plot.tiff
- Supplementary images/Supplementary Figure 24 - SMD - good out come vs poor outcome - mean pRNFL - Forest plot.tiff
- __MACOSX/Supplementary images/._Supplementary Figure 24 - SMD - good out come vs poor outcome - mean pRNFL - Forest plot.tiff
- Supplementary images/Supplementary Figure 90 - MD - healthy vs patients - nasal pRNFL (6 sector) - Funnel plot.tiff
- __MACOSX/Supplementary images/._Supplementary Figure 90 - MD - healthy vs patients - nasal pRNFL (6 sector) - Funnel plot.tiff
- Supplementary images/Supplementary Figure 92 - MD - healthy vs patients - naso-inferior pRNFL (6 sector) - Funnel plot.tiff
- __MACOSX/Supplementary images/._Supplementary Figure 92 - MD - healthy vs patients - naso-inferior pRNFL (6 sector) - Funnel plot.tiff
- Supplementary images/Supplementary Figure 14 - SMD - healthy vs pateints - supero-nasal mRNFL (box) - Forest plot.tiff
- __MACOSX/Supplementary images/._Supplementary Figure 14 - SMD - healthy vs pateints - supero-nasal mRNFL (box) - Forest plot.tiff
- Supplementary images/Supplementary Figure 21 - SMD - healthy vs patients - superior mGCIPL (6 sector) - Forest plot.tiff
- __MACOSX/Supplementary images/._Supplementary Figure 21 - SMD - healthy vs patients - superior mGCIPL (6 sector) - Forest plot.tiff
- Supplementary images/Supplementary Figure 58 - SMD - healthy vs patients - superior pRNFL - Funnel plot.tiff
- __MACOSX/Supplementary images/._Supplementary Figure 58 - SMD - healthy vs patients - superior pRNFL - Funnel plot.tiff
- Supplementary images/Supplementary Figure 65 - SMD - healthy vs patients - temporal pRNFL (6 sector) - Funnel plot.tiff
- __MACOSX/Supplementary images/._Supplementary Figure 65 - SMD - healthy vs patients - temporal pRNFL (6 sector) - Funnel plot.tiff
- Supplementary images/Supplementary Figure 89 - MD - healthy vs patients - temporal pRNFL - Funnel plot.tiff
- __MACOSX/Supplementary images/._Supplementary Figure 89 - MD - healthy vs patients - temporal pRNFL - Funnel plot.tiff
- Supplementary images/Supplementary Figure 69 - SMD - healthy vs patients - supero-temporal mRNFL (box) - Funnel plot.tiff
- __MACOSX/Supplementary images/._Supplementary Figure 69 - SMD - healthy vs patients - supero-temporal mRNFL (box) - Funnel plot.tiff
- Supplementary images/Supplementary Figure 104 - healthy vs patients - mean mGCIPL - Funnel plot.tiff
- __MACOSX/Supplementary images/._Supplementary Figure 104 - healthy vs patients - mean mGCIPL - Funnel plot.tiff
- Supplementary images/Supplementary Figure 9 - SMD - healthy vs patients - temporal pRNFL (6 sector) - Forest plot.tiff
- __MACOSX/Supplementary images/._Supplementary Figure 9 - SMD - healthy vs patients - temporal pRNFL (6 sector) - Forest plot.tiff
- Supplementary images/Supplementary Figure 107 - MD - healthy vs patients - infero-nasal mGCIPL (6 sector) - Funnel plot.tiff
- __MACOSX/Supplementary images/._Supplementary Figure 107 - MD - healthy vs patients - infero-nasal mGCIPL (6 sector) - Funnel plot.tiff
- Supplementary images/Supplementary Figure 102 - MD - healthy vs patients - superior mGCC - Funnel plot.tiff
- __MACOSX/Supplementary images/._Supplementary Figure 102 - MD - healthy vs patients - superior mGCC - Funnel plot.tiff
- Supplementary images/Supplementary Figure 56 - MD - good outcome vs poor outcome - temporal pRNFL - Forest plot.tiff
- __MACOSX/Supplementary images/._Supplementary Figure 56 - MD - good outcome vs poor outcome - temporal pRNFL - Forest plot.tiff
- Supplementary images/Supplementary Figure 73 - SMD - healthy vs patients - mean mGCC - Funnel plot.tiff
- __MACOSX/Supplementary images/._Supplementary Figure 73 - SMD - healthy vs patients - mean mGCC - Funnel plot.tiff
- Supplementary images/Supplementary Figure 109 - MD - good outcome vs poor outcome - superior pRNFL - Funnel plot.tiff
- __MACOSX/Supplementary images/._Supplementary Figure 109 - MD - good outcome vs poor outcome - superior pRNFL - Funnel plot.tiff
- Supplementary images/Supplementary Figure 75 - SMD - healthy vs patients - inferior mGCC - Funnel plot.tiff
- __MACOSX/Supplementary images/._Supplementary Figure 75 - SMD - healthy vs patients - inferior mGCC - Funnel plot.tiff
- Supplementary images/Supplementary Figure 97 - MD - healthy vs patients - supero-temporal mRNFL (box) - Funnel plot.tiff
- __MACOSX/Supplementary images/._Supplementary Figure 97 - MD - healthy vs patients - supero-temporal mRNFL (box) - Funnel plot.tiff
- Supplementary images/Supplementary Figure 71 - SMD - healthy vs patients - infero-temporal mRNFL (box) - Funnel plot.tiff
- __MACOSX/Supplementary images/._Supplementary Figure 71 - SMD - healthy vs patients - infero-temporal mRNFL (box) - Funnel plot.tiff
- Supplementary images/Supplementary Figure 47 - MD - healthy vs patients - inferior mGCC - Forest plot.tiff
- __MACOSX/Supplementary images/._Supplementary Figure 47 - MD - healthy vs patients - inferior mGCC - Forest plot.tiff
- Supplementary images/Supplementary Figure 96 - MD - healthy vs patients - mean mRNFL - Funnel plot.tiff
- __MACOSX/Supplementary images/._Supplementary Figure 96 - MD - healthy vs patients - mean mRNFL - Funnel plot.tiff
- Supplementary images/Supplementary Figure 61 - SMD - healthy vs patients - temporal pRNFL - Funnel plot.tiff
- __MACOSX/Supplementary images/._Supplementary Figure 61 - SMD - healthy vs patients - temporal pRNFL - Funnel plot.tiff
- Supplementary images/Supplementary Figure 55 - MD - good outcome vs poor outcome - nasal pRNFL - Forest plot.tiff
- __MACOSX/Supplementary images/._Supplementary Figure 55 - MD - good outcome vs poor outcome - nasal pRNFL - Forest plot.tiff
- Supplementary images/Supplementary Figure 78 - SMD - healthy vs patietns - supero-nasal mGCIPL (6 sector) - Funnel plot.tiff
- __MACOSX/Supplementary images/._Supplementary Figure 78 - SMD - healthy vs patietns - supero-nasal mGCIPL (6 sector) - Funnel plot.tiff
- Supplementary images/Supplementary Figure 5 - SMD - healthy vs patients - temporal pRNFL - Forest plot.tiff
- __MACOSX/Supplementary images/._Supplementary Figure 5 - SMD - healthy vs patients - temporal pRNFL - Forest plot.tiff
- Supplementary images/Supplementary Figure 82 - SMD - good outcome vs poor outcome - inferior pRNFL - Funnel plot.tiff
- __MACOSX/Supplementary images/._Supplementary Figure 82 - SMD - good outcome vs poor outcome - inferior pRNFL - Funnel plot.tiff
- Supplementary images/Supplementary Figure 25 - SMD - good outcome vs poor outcome - Superior pRNFL - Forest plot.tiff
- __MACOSX/Supplementary images/._Supplementary Figure 25 - SMD - good outcome vs poor outcome - Superior pRNFL - Forest plot.tiff
- Supplementary images/Supplementary Figure 83 - SMD - good outcome vs poor outcome - nasal pRNFL - Funnel plot.tiff
- __MACOSX/Supplementary images/._Supplementary Figure 83 - SMD - good outcome vs poor outcome - nasal pRNFL - Funnel plot.tiff
- Supplementary images/Supplementary Figure 12 - SMD - healthy vs patients - mean mRNFL - Forest plot.tiff
- __MACOSX/Supplementary images/._Supplementary Figure 12 - SMD - healthy vs patients - mean mRNFL - Forest plot.tiff
- Supplementary images/Supplementary Figure 1 - SMD - healthy vs patients - mean pRNFL - Forest plot.tiff
- __MACOSX/Supplementary images/._Supplementary Figure 1 - SMD - healthy vs patients - mean pRNFL - Forest plot.tiff
- Supplementary images/Supplementary Figure 67 - SMD - healthy vs patients - temporo-inferior pRNFL (6 sector) - Funnel plot.tiff
- __MACOSX/Supplementary images/._Supplementary Figure 67 - SMD - healthy vs patients - temporo-inferior pRNFL (6 sector) - Funnel plot.tiff
- Supplementary images/Supplementary Figure 34 - MD - healthy vs patients - nasal pRNFL (6 sector) - Forest plot.tiff
- __MACOSX/Supplementary images/._Supplementary Figure 34 - MD - healthy vs patients - nasal pRNFL (6 sector) - Forest plot.tiff
- Supplementary images/Supplementary Figure 68 - SMD - healthy vs patients - mean mRNFL - Funnel plot.tiff
- __MACOSX/Supplementary images/._Supplementary Figure 68 - SMD - healthy vs patients - mean mRNFL - Funnel plot.tiff
- Supplementary images/Supplementary Figure 74 - SMD - healthy vs patients - superior mGCC - Funnel plot.tiff
- __MACOSX/Supplementary images/._Supplementary Figure 74 - SMD - healthy vs patients - superior mGCC - Funnel plot.tiff
- Supplementary images/Supplementary Figure 3 - SMD - healthy vs patients - inferior pRNFL - Forest plot.tiff
- __MACOSX/Supplementary images/._Supplementary Figure 3 - SMD - healthy vs patients - inferior pRNFL - Forest plot.tiff
- Supplementary images/Supplementary Figure 39 - MD - healthy vs patietns - temporo-inferior pRNFL (6 sector) - Forest plot.tiff
- __MACOSX/Supplementary images/._Supplementary Figure 39 - MD - healthy vs patietns - temporo-inferior pRNFL (6 sector) - Forest plot.tiff
- Supplementary images/Supplementary Figure 62 - SMD - healthy vs patients - nasal pRNFL (6 sector) - Funnel plot.tiff
- __MACOSX/Supplementary images/._Supplementary Figure 62 - SMD - healthy vs patients - nasal pRNFL (6 sector) - Funnel plot.tiff
- Supplementary images/Supplementary Figure 80 - SMD - good outcome vs poor outcome - mean pRNFL - Funnel plot.tiff
- __MACOSX/Supplementary images/._Supplementary Figure 80 - SMD - good outcome vs poor outcome - mean pRNFL - Funnel plot.tiff
- Supplementary images/Supplementary Figure 60 - SMD - healthy vs patients - nasal pRNFL - Funnel plot.tiff
- __MACOSX/Supplementary images/._Supplementary Figure 60 - SMD - healthy vs patients - nasal pRNFL - Funnel plot.tiff
- Supplementary images/Supplementary Figure 48 - MD - healthy vs patients - mean mGCIPL - Forest plot.tiff
- __MACOSX/Supplementary images/._Supplementary Figure 48 - MD - healthy vs patients - mean mGCIPL - Forest plot.tiff
- Supplementary images/Supplementary Figure 37 - MD - healthy vs patients - temporal pRNFL (6 sector) - Forest plot.tiff
- __MACOSX/Supplementary images/._Supplementary Figure 37 - MD - healthy vs patients - temporal pRNFL (6 sector) - Forest plot.tiff
- Supplementary images/Supplementary Figure 8 - SMD - healthy vs patients - naso-inferior pRNFL (6 sector) - Forest plot.tiff
- __MACOSX/Supplementary images/._Supplementary Figure 8 - SMD - healthy vs patients - naso-inferior pRNFL (6 sector) - Forest plot.tiff
- Supplementary images/Supplementary Figure 88 - MD - healthy vs patients - nasal pRNFL - Funnel plot.tiff
- __MACOSX/Supplementary images/._Supplementary Figure 88 - MD - healthy vs patients - nasal pRNFL - Funnel plot.tiff
- Supplementary images/Supplementary Figure 51 - MD - healthy vs patients - infero-nasal mGCIPL (6 sector) - Forest plot.tiff
- __MACOSX/Supplementary images/._Supplementary Figure 51 - MD - healthy vs patients - infero-nasal mGCIPL (6 sector) - Forest plot.tiff
- Supplementary images/Supplementary Figure 110 - MD - good outcome vs poor outcome - inferior pRNFL - Funnel plot.tiff
- __MACOSX/Supplementary images/._Supplementary Figure 110 - MD - good outcome vs poor outcome - inferior pRNFL - Funnel plot.tiff
- Supplementary images/Supplementary Figure 32 - MD - healthy vs patients - nasal pRNFL - Forest plot.tiff
- __MACOSX/Supplementary images/._Supplementary Figure 32 - MD - healthy vs patients - nasal pRNFL - Forest plot.tiff
- Supplementary images/Supplementary Figure 11 - SMD - healthy vs patients - temporo-inferior pRNFL (6 sector) - Forest plot.tiff
- __MACOSX/Supplementary images/._Supplementary Figure 11 - SMD - healthy vs patients - temporo-inferior pRNFL (6 sector) - Forest plot.tiff
- Supplementary images/Supplementary Figure 15 - SMD - healthy vs patients - infero-temporal mRNFL (box) - Forest plot.tiff
- __MACOSX/Supplementary images/._Supplementary Figure 15 - SMD - healthy vs patients - infero-temporal mRNFL (box) - Forest plot.tiff
- Supplementary images/Supplementary Figure 16 - SMD - healthy vs patients - infero-nasal mRNFL (box) - Forest plot.tiff
- __MACOSX/Supplementary images/._Supplementary Figure 16 - SMD - healthy vs patients - infero-nasal mRNFL (box) - Forest plot.tiff
- Supplementary images/Supplementary Figure 10 - SMD - healthy vs patients - temporo-superior pRNFL (6 sector) - Forest plot.tiff
- __MACOSX/Supplementary images/._Supplementary Figure 10 - SMD - healthy vs patients - temporo-superior pRNFL (6 sector) - Forest plot.tiff
- Supplementary images/Supplementary Figure 23 - SMD - healthy vs patients - infero-nasal mGCIPL (6 sector) - Forest plot.tiff
- __MACOSX/Supplementary images/._Supplementary Figure 23 - SMD - healthy vs patients - infero-nasal mGCIPL (6 sector) - Forest plot.tiff
- Supplementary images/Supplementary Figure 100 - MD - healthy vs patients - infero-nasal mRNFL (box) - Funnel plot.tiff
- __MACOSX/Supplementary images/._Supplementary Figure 100 - MD - healthy vs patients - infero-nasal mRNFL (box) - Funnel plot.tiff
- Supplementary images/Supplementary Figure 76 - SMD - healthy vs patients - mean mGCIPL - Funnel plot.tiff
- __MACOSX/Supplementary images/._Supplementary Figure 76 - SMD - healthy vs patients - mean mGCIPL - Funnel plot.tiff
- Supplementary images/Supplementary Figure 106 - MD - healthy vs patients - supero-nasal mCGIPL (6 sector) - Funnel plot.tiff
- __MACOSX/Supplementary images/._Supplementary Figure 106 - MD - healthy vs patients - supero-nasal mCGIPL (6 sector) - Funnel plot.tiff
- Supplementary images/Supplementary Figure 50 - MD - healthy vs patietns - supero-nasal mGCIPL (6 sector) - Forest plot.tiff
- __MACOSX/Supplementary images/._Supplementary Figure 50 - MD - healthy vs patietns - supero-nasal mGCIPL (6 sector) - Forest plot.tiff
- Supplementary images/Supplementary Figure 111 - MD - good outcome vs poor outcome - nasal pRNFL - Funnel plot.tiff
- __MACOSX/Supplementary images/._Supplementary Figure 111 - MD - good outcome vs poor outcome - nasal pRNFL - Funnel plot.tiff
- Supplementary images/Supplementary Figure 44 - MD - healthy vs patients - infero-nasal mRNFL (box) - Forest plot.tiff
- __MACOSX/Supplementary images/._Supplementary Figure 44 - MD - healthy vs patients - infero-nasal mRNFL (box) - Forest plot.tiff
- Supplementary images/Supplementary Figure 4 - SMD - healthy vs patients - nasal pRNFL - Forest plot.tiff
- __MACOSX/Supplementary images/._Supplementary Figure 4 - SMD - healthy vs patients - nasal pRNFL - Forest plot.tiff
- Supplementary images/Supplementary Figure 6 - SMD - healthy vs patients - nasal pRNFL (6sector) - Forest plot.tiff
- __MACOSX/Supplementary images/._Supplementary Figure 6 - SMD - healthy vs patients - nasal pRNFL (6sector) - Forest plot.tiff
- Supplementary images/Supplementary Figure 98 - MD - healthy vs patients - supero-nasal mRNFL (box) - Funnel plot.tiff
- __MACOSX/Supplementary images/._Supplementary Figure 98 - MD - healthy vs patients - supero-nasal mRNFL (box) - Funnel plot.tiff
- Supplementary images/Supplementary Figure 13 - SMD - healthy vs patients - supero-temporal mRNFL (box) - Forest plot.tiff
- __MACOSX/Supplementary images/._Supplementary Figure 13 - SMD - healthy vs patients - supero-temporal mRNFL (box) - Forest plot.tiff
- Supplementary images/Supplementary Figure 64 - SMD - healthy vs patients - naso-inferior pRNFL (6 sector) - Funnel plot.tiff
- __MACOSX/Supplementary images/._Supplementary Figure 64 - SMD - healthy vs patients - naso-inferior pRNFL (6 sector) - Funnel plot.tiff
- Supplementary images/Supplementary Figure 84 - SMD - good outcome vs poor outcome - temporal pRNFL - Funnel plot.tiff
- __MACOSX/Supplementary images/._Supplementary Figure 84 - SMD - good outcome vs poor outcome - temporal pRNFL - Funnel plot.tiff
- Supplementary images/Supplementary Figure 52 - MD - good vs poor outcome - mean pRNFL - Forst plot.tiff
- __MACOSX/Supplementary images/._Supplementary Figure 52 - MD - good vs poor outcome - mean pRNFL - Forst plot.tiff
- Supplementary images/Supplementary Figure 81 - SMD - good outcome vs poor outcome - superior pRNFL - Funnel plot.tiff
- __MACOSX/Supplementary images/._Supplementary Figure 81 - SMD - good outcome vs poor outcome - superior pRNFL - Funnel plot.tiff
- Supplementary images/Supplementary Figure 26 - SMD - good outcome vs poor outcome - inferior pRNFL - Forest plot.tiff
- __MACOSX/Supplementary images/._Supplementary Figure 26 - SMD - good outcome vs poor outcome - inferior pRNFL - Forest plot.tiff
- Supplementary images/Supplementary Figure 18 - SMD - healthy vs patients - superior mGCC - Forest plot.tiff
- __MACOSX/Supplementary images/._Supplementary Figure 18 - SMD - healthy vs patients - superior mGCC - Forest plot.tiff
- Supplementary images/Supplementary Figure 99 - MD - healthy vs patients - infero-temporal mRNFL (box) - Funnel plot.tiff
- __MACOSX/Supplementary images/._Supplementary Figure 99 - MD - healthy vs patients - infero-temporal mRNFL (box) - Funnel plot.tiff
- Supplementary images/Supplementary Figure 33 - MD - healthy vs patients - temporal pRNFL - Forest plot.tiff
- __MACOSX/Supplementary images/._Supplementary Figure 33 - MD - healthy vs patients - temporal pRNFL - Forest plot.tiff
- Supplementary images/Supplementary Figure 59 - SMD - healthy vs patients - inferior pRNFL - Funnel plot.tiff
- __MACOSX/Supplementary images/._Supplementary Figure 59 - SMD - healthy vs patients - inferior pRNFL - Funnel plot.tiff
- Supplementary images/Supplementary Figure 63 - SMD - healthy vs patients - naso-superior pRNFL (6 sector) - Funnel plot.tiff
- __MACOSX/Supplementary images/._Supplementary Figure 63 - SMD - healthy vs patients - naso-superior pRNFL (6 sector) - Funnel plot.tiff
- Supplementary images/Supplementary Figure 54 - MD - good outcome vs poor outcome - inferior pRNFL - Forest plot.tiff
- __MACOSX/Supplementary images/._Supplementary Figure 54 - MD - good outcome vs poor outcome - inferior pRNFL - Forest plot.tiff
- Supplementary images/Supplementary Figure 66 - SMD - healthy vs patients - temporo-superior pRNFL (6 sector) - Funnel plot.tiff
- __MACOSX/Supplementary images/._Supplementary Figure 66 - SMD - healthy vs patients - temporo-superior pRNFL (6 sector) - Funnel plot.tiff
- Supplementary images/Supplementary Figure 57 - SMD - healthy vs patients - mean pRNFL - Funnel plot.tiff
- __MACOSX/Supplementary images/._Supplementary Figure 57 - SMD - healthy vs patients - mean pRNFL - Funnel plot.tiff
- Supplementary images/Supplementary Figure 42 - MD - healthy vs patients - supero-nasal mRNFL (box) - Forest plot.tiff
- __MACOSX/Supplementary images/._Supplementary Figure 42 - MD - healthy vs patients - supero-nasal mRNFL (box) - Forest plot.tiff
- Supplementary images/Supplementary Figure 38 - MD - healthy vs patients - temporo-superior pRNFL (6 sector) - Forest plot.tiff
- __MACOSX/Supplementary images/._Supplementary Figure 38 - MD - healthy vs patients - temporo-superior pRNFL (6 sector) - Forest plot.tiff
- Supplementary images/Supplementary Figure 72 - SMD - healthy vs patients - infero-nasal mRNFL (box) - Funnel plot.tiff
- __MACOSX/Supplementary images/._Supplementary Figure 72 - SMD - healthy vs patients - infero-nasal mRNFL (box) - Funnel plot.tiff
- Supplementary images/Supplementary Figure 94 - MD - healthy vs patients - tempor-superior pRNFL (6 sector) - Funnel plot.tiff
- __MACOSX/Supplementary images/._Supplementary Figure 94 - MD - healthy vs patients - tempor-superior pRNFL (6 sector) - Funnel plot.tiff
- Supplementary images/Supplementary Figure 40 - MD - healthy vs patients - mean mRNFL - Forest plot.tiff
- __MACOSX/Supplementary images/._Supplementary Figure 40 - MD - healthy vs patients - mean mRNFL - Forest plot.tiff
- Supplementary images/Supplementary Figure 45 - MD - healthy vs patients - mean mGCC - Forest plot.tiff
- __MACOSX/Supplementary images/._Supplementary Figure 45 - MD - healthy vs patients - mean mGCC - Forest plot.tiff
- Supplementary images/Supplementary Figure 19 - SMD - healthy vs patients - inferior mGCC - Forest plot.tiff
- __MACOSX/Supplementary images/._Supplementary Figure 19 - SMD - healthy vs patients - inferior mGCC - Forest plot.tiff
- Supplementary images/Supplementary Figure 101 - MD - healthy vs patients - mean mGCC - Funnel plot.tiff
- __MACOSX/Supplementary images/._Supplementary Figure 101 - MD - healthy vs patients - mean mGCC - Funnel plot.tiff
- Supplementary images/Supplementary Figure 22 - SMD - healthy vs patients - supero-nasal mGCIPL (6 sector) - Forest plot.tiff
- __MACOSX/Supplementary images/._Supplementary Figure 22 - SMD - healthy vs patients - supero-nasal mGCIPL (6 sector) - Forest plot.tiff
- Supplementary images/Supplementary Figure 36 - MD - healthy vs patients - naso-inferior pRNFL (6 sector) - Forest plot.tiff
- __MACOSX/Supplementary images/._Supplementary Figure 36 - MD - healthy vs patients - naso-inferior pRNFL (6 sector) - Forest plot.tiff
- Supplementary images/Supplementary Figure 49 - MD - healthy vs patients - superior mGCIPL (6 sector) - Forest plot.tiff
- __MACOSX/Supplementary images/._Supplementary Figure 49 - MD - healthy vs patients - superior mGCIPL (6 sector) - Forest plot.tiff
- Supplementary images/Supplementary Figure 28 - SMD - good outcome vs poor outcome - temporal pRNFL - Forest plot.tiff
- __MACOSX/Supplementary images/._Supplementary Figure 28 - SMD - good outcome vs poor outcome - temporal pRNFL - Forest plot.tiff
- Supplementary images/Supplementary Figure 27 - SMD - good outcome vs poor outcome - nasal pRNFL - Forest plot.tiff
- __MACOSX/Supplementary images/._Supplementary Figure 27 - SMD - good outcome vs poor outcome - nasal pRNFL - Forest plot.tiff
- Supplementary images/Supplementary Figure 85 - MD - healthy vs patients - mean pRNFL - Funnel plot.tiff
- __MACOSX/Supplementary images/._Supplementary Figure 85 - MD - healthy vs patients - mean pRNFL - Funnel plot.tiff
- Supplementary images/Supplementary Figure 112 - MD - good outcome vs poor outcome - temporal pRNFL - Funnel plot.tiff
- __MACOSX/Supplementary images/._Supplementary Figure 112 - MD - good outcome vs poor outcome - temporal pRNFL - Funnel plot.tiff
- Supplementary images/Supplementary Figure 35 - MD - healthy vs patients - naso-superior pRNFL (6sector) - Forest plot.tiff
- __MACOSX/Supplementary images/._Supplementary Figure 35 - MD - healthy vs patients - naso-superior pRNFL (6sector) - Forest plot.tiff
- Supplementary images/Supplementary Figure 70 - SMD - healthy vs patients - supero-nasal mRNFL (box) - Funnel plot.tiff
- __MACOSX/Supplementary images/._Supplementary Figure 70 - SMD - healthy vs patients - supero-nasal mRNFL (box) - Funnel plot.tiff
- Supplementary images/Supplementary Figure 79 - SMD - healthy vs patients - infero-nasal mGCIPL (6 sector) - Funnel plot.tiff
- __MACOSX/Supplementary images/._Supplementary Figure 79 - SMD - healthy vs patients - infero-nasal mGCIPL (6 sector) - Funnel plot.tiff
- Supplementary images/Supplementary Figure 41 - MD - healthy vs patients - supero-temporal mRNFL (box) - Forest plot.tiff
- __MACOSX/Supplementary images/._Supplementary Figure 41 - MD - healthy vs patients - supero-temporal mRNFL (box) - Forest plot.tiff
- Supplementary images/Supplementary Figure 43 - MD - healthy vs patients - infero-temporal mRNFL (box) - Forest plot.tiff
- __MACOSX/Supplementary images/._Supplementary Figure 43 - MD - healthy vs patients - infero-temporal mRNFL (box) - Forest plot.tiff
- Supplementary images/Supplementary Figure 86 - MD - healthy vs patients - superior pRNFL - Funnel plot.tiff
- __MACOSX/Supplementary images/._Supplementary Figure 86 - MD - healthy vs patients - superior pRNFL - Funnel plot.tiff
- Supplementary images/Supplementary Figure 91 - MD - healthy vs patients - naso-superior pRNFL (6 sector) - Funnel plot.tiff
- __MACOSX/Supplementary images/._Supplementary Figure 91 - MD - healthy vs patients - naso-superior pRNFL (6 sector) - Funnel plot.tiff
- Supplementary images/Supplementary Figure 31 - MD - healthy vs patients - inferior pRNFL - Forest plot.tiff
- __MACOSX/Supplementary images/._Supplementary Figure 31 - MD - healthy vs patients - inferior pRNFL - Forest plot.tiff
- Supplementary images/Supplementary Figure 29 - MD - healthy vs patients - mean pRNFL - Forest plot.tiff
- __MACOSX/Supplementary images/._Supplementary Figure 29 - MD - healthy vs patients - mean pRNFL - Forest plot.tiff
- Supplementary images/Supplementary Figure 77 - SMD - healthy vs patients - superior mGCIPL (6 sector) - Funnel plot.tiff
- __MACOSX/Supplementary images/._Supplementary Figure 77 - SMD - healthy vs patients - superior mGCIPL (6 sector) - Funnel plot.tiff
- Supplementary images/Supplementary Figure 7 - SMD - healthy vs patients - naso-superior pRNFL (6 sector) - Forest plot.tiff
- __MACOSX/Supplementary images/._Supplementary Figure 7 - SMD - healthy vs patients - naso-superior pRNFL (6 sector) - Forest plot.tiff
- Supplementary images/Supplementary Figure 95 - MD - healthy vs patients - temporo-inferior pRNFL (6 sector) - Funnel plot.tiff
- __MACOSX/Supplementary images/._Supplementary Figure 95 - MD - healthy vs patients - temporo-inferior pRNFL (6 sector) - Funnel plot.tiff
- Supplementary images/Supplementary Figure 2 - SMD - healthy vs patients - superior pRNFL - Forest plot.tiff
- __MACOSX/Supplementary images/._Supplementary Figure 2 - SMD - healthy vs patients - superior pRNFL - Forest plot.tiff
